# Supplementary material for: Prenatal Exposure to Traffic-Related Air Pollution and the DNA Methylation in Cord Blood Cells: MOCEH Study
Source: Int J Environ Res Public Health. 2022 Mar 10;19(6):3292. doi: 10.3390/ijerph19063292 (PMC8949945; doi:10.3390/ijerph19063292)
Supplement: Supplementary file 1 [file ijerph-19-03292-s001.zip]

Archive with 3 entries (3 files):
- AP EWAS MOCEH_EI_poll_supplementary material_v1.xlsx
- EWAS MOCEH_supplementary tables_220204.pdf
- supp-lementary material 2.xlsx
