# Supplementary material for: Prenatal Exposure to Traffic-Related Air Pollution and the DNA Methylation in Cord Blood Cells: MOCEH Study
Source: Int J Environ Res Public Health. 2022 Mar 10;19(6):3292. doi: 10.3390/ijerph19063292 (PMC8949945; doi:10.3390/ijerph19063292)
Supplement: Supplementary file 1 [file ijerph-19-03292-s001.zip › AP EWAS MOCEH_EI_poll_supplementary material_v1.xlsx]

## Sheet: Whole pregnancy
Trait	Tissue	N	Outcome type	Coefficient	SE	p-value	Source	DMPs without MRC-IEU EWAS hits found
All infants								cg14547404
cg06517429								cg00670246
Ratio of omega 6 fatty acids to total fatty acids	Whole blood	658	Beta values	0.000124	4.2e-05	0.00309	Battram T (ARIES consortium)	cg14561322
Triglycerides to total lipids ratio in very large HDL	Whole blood	639	Beta values	-0.000276	0.0001	0.00587	Battram T (ARIES consortium)	cg02737288
Triglycerides to total lipids ratio in small HDL	Whole blood	667	Beta values	-0.000286	0.000109	0.00883	Battram T (ARIES consortium)
Triglycerides to total lipids ratio in IDL	Whole blood	667	Beta values	-0.000131	5.1e-05	0.0114	Battram T (ARIES consortium)
Ratio of 18:2 linoleic acid to total fatty acids	Whole blood	658	Beta values	9.9e-05	4e-05	0.0131	Battram T (ARIES consortium)
Ratio of polyunsaturated fatty acids to total fatty acids	Whole blood	658	Beta values	9.7e-05	3.9e-05	0.0138	Battram T (ARIES consortium)
Triglycerides to total lipids ratio in large HDL	Whole blood	662	Beta values	-0.000254	0.000107	0.0174	Battram T (ARIES consortium)
Free cholesterol to total lipids ratio in IDL	Whole blood	661	Beta values	9e-06	4e-06	0.0176	Battram T (ARIES consortium)
Total cholesterol to total lipids ratio in medium HDL	Whole blood	669	Beta values	0.000129	5.4e-05	0.0178	Battram T (ARIES consortium)
Ratio of monounsaturated fatty acids to total fatty acids	Whole blood	656	Beta values	-9.3e-05	3.9e-05	0.0182	Battram T (ARIES consortium)
Cholesterol esters in very large VLDL	Whole blood	621	Beta values	-0.004073	0.001726	0.0186	Battram T (ARIES consortium)
Free cholesterol to total lipids ratio in chylomicrons and XXL VLDL	Whole blood	655	Beta values	-9.2e-05	3.9e-05	0.02	Battram T (ARIES consortium)
3-hydroxybutyrate	Whole blood	654	Beta values	0.000319	0.000138	0.021	Battram T (ARIES consortium)
Cholesterol esters in large VLDL	Whole blood	650	Beta values	-0.002605	0.001156	0.0246	Battram T (ARIES consortium)
Triglycerides in HDL	Whole blood	669	Beta values	-0.000995	0.000454	0.0288	Battram T (ARIES consortium)
Free cholesterol in large VLDL	Whole blood	648	Beta values	-0.00236	0.001087	0.0304	Battram T (ARIES consortium)
Glutamine	Whole blood	672	Beta values	-0.004119	0.001933	0.0335	Battram T (ARIES consortium)
Estimated description of fatty acid chain length not actual carbon number	Whole blood	658	Beta values	-0.000685	0.000322	0.0335	Battram T (ARIES consortium)
Triglycerides to total lipids ratio in large LDL	Whole blood	665	Beta values	-0.000135	6.4e-05	0.0342	Battram T (ARIES consortium)
Triglycerides to total lipids ratio in small VLDL	Whole blood	668	Beta values	-4.8e-05	2.2e-05	0.0343	Battram T (ARIES consortium)
Total cholesterol in very large VLDL	Whole blood	633	Beta values	-0.002857	0.001364	0.0367	Battram T (ARIES consortium)
Cholesterol esters to total lipids ratio in medium HDL	Whole blood	670	Beta values	0.000112	5.4e-05	0.0371	Battram T (ARIES consortium)
Total cholesterol to total lipids ratio in small HDL	Whole blood	669	Beta values	6.4e-05	3.1e-05	0.0394	Battram T (ARIES consortium)
Triglycerides to total lipids ratio in small LDL	Whole blood	663	Beta values	-0.000132	6.4e-05	0.0402	Battram T (ARIES consortium)
Ratio of triglycerides to phosphoglycerides	Whole blood	650	Beta values	-0.000638	0.000313	0.0418	Battram T (ARIES consortium)
Total cholesterol to total lipids ratio in small LDL	Whole blood	665	Beta values	0	0	0.044	Battram T (ARIES consortium)
Triglycerides to total lipids ratio in medium HDL	Whole blood	670	Beta values	-0.000169	8.4e-05	0.0453	Battram T (ARIES consortium)
Total cholesterol to total lipids ratio in medium LDL	Whole blood	665	Beta values	0	0	0.0476	Battram T (ARIES consortium)
Isoleucine	Whole blood	665	Beta values	-0.019862	0.010044	0.0484	Battram T (ARIES consortium)
Phospholipids to total lipds ratio in very small VLDL	Whole blood	664	Beta values	0.000115	5.9e-05	0.0494	Battram T (ARIES consortium)
Cholesterol esters to total lipids ratio in small HDL	Whole blood	669	Beta values	5.4e-05	2.8e-05	0.0497	Battram T (ARIES consortium)
cg08906307
Fasting glucose	Whole blood	667	Beta values	-0.00683	0.002842	0.0166	Battram T (ARIES consortium)
Concentration of large VLDL particles	Whole blood	658	Beta values	-5.81647	2.61885	0.0267	Battram T (ARIES consortium)
Triglycerides to total lipids ratio in chylomicrons and XXL-VLDL	Whole blood	609	Beta values	0.000551	0.000248	0.0268	Battram T (ARIES consortium)
Triglycerides in large VLDL	Whole blood	657	Beta values	-0.0179	0.008325	0.032	Battram T (ARIES consortium)
Total lipids in large VLDL	Whole blood	658	Beta values	-0.01463	0.00683	0.0326	Battram T (ARIES consortium)
18:2 linoleic acid	Whole blood	659	Beta values	-0.00509	0.00238	0.0327	Battram T (ARIES consortium)
Glucose	Whole blood	660	Beta values	-0.00621	0.002977	0.0374	Battram T (ARIES consortium)
Cholesterol esters in chylomicrons and extremely large VLDL	Whole blood	639	Beta values	-0.06035	0.028965	0.0376	Battram T (ARIES consortium)
Phospholipids in large VLDL	Whole blood	656	Beta values	-0.02364	0.011603	0.042	Battram T (ARIES consortium)
Free cholesterol in large VLDL	Whole blood	648	Beta values	-0.02503	0.012319	0.0426	Battram T (ARIES consortium)
Free cholesterol in medium VLDL	Whole blood	662	Beta values	-0.00341	0.001705	0.046	Battram T (ARIES consortium)
Total cholesterol to total lipids ratio in chylomicrons and XXL-VLDL	Whole blood	638	Beta values	-0.0004	0.000199	0.0472	Battram T (ARIES consortium)
Total cholesterol in large VLDL	Whole blood	653	Beta values	-0.02038	0.010321	0.0488	Battram T (ARIES consortium)
Male infants
cg19390934
Current versus never smoking	Whole blood, CD4+ T cells or monocytes	9389	Beta values	-0.0051	0.0011	7.4e-06	Joehanes R. Circ Cardiovasc Genet. 2016 Oct; 9(5): 436–447. (PMID 27651444)
HIV infection	CD4+ T-cells	60	-	-0.316568	0.073	1.45e-05	Gross AM. Mol Cell. 2016 Apr 21; 62(2): 157–168. (PMID 27105112)
Hip axis length	Whole blood	655	Beta values	0.001452	0.000409	0.000413	Battram T (ARIES consortium)
Sitting height	Whole blood	699	Beta values	0.002509	0.000749	0.000854	Battram T (ARIES consortium)
Free cholesterol to total lipids ratio in very large HDL	Whole blood	661	Beta values	0.010991	0.003492	0.00173	Battram T (ARIES consortium)
Gynoid lean mass	Whole blood	693	Beta values	9e-06	3e-06	0.00302	Battram T (ARIES consortium)
Gynoid fat free mass	Whole blood	693	Beta values	0.055473	0.018755	0.00321	Battram T (ARIES consortium)
Hip Troch area	Whole blood	689	Beta values	0.003491	0.001312	0.00799	Battram T (ARIES consortium)
Height	Whole blood	705	Beta values	0.001024	0.000389	0.00861	Battram T (ARIES consortium)
Weight	Whole blood	701	Beta values	0.03382	0.012861	0.00874	Battram T (ARIES consortium)
Triglycerides to total lipids ratio in medium VLDL	Whole blood	666	Beta values	0.0011	0.000422	0.0094	Battram T (ARIES consortium)
Gynoid tissue mass	Whole blood	692	Beta values	0.030857	0.013303	0.0207	Battram T (ARIES consortium)
Gynoid total mass	Whole blood	692	Beta values	0.0309	0.013384	0.0213	Battram T (ARIES consortium)
Total tissue mass	Whole blood	691	Beta values	0.029548	0.012837	0.0217	Battram T (ARIES consortium)
Total total mass	Whole blood	691	Beta values	0.030037	0.013069	0.0219	Battram T (ARIES consortium)
Hip total area	Whole blood	688	Beta values	0.002341	0.001022	0.0223	Battram T (ARIES consortium)
Trunk lean mass	Whole blood	680	Beta values	0.044846	0.020083	0.0259	Battram T (ARIES consortium)
Strength index	Whole blood	659	Beta values	-0.013542	0.006107	0.027	Battram T (ARIES consortium)
Trunk tissue mass	Whole blood	686	Beta values	0.024659	0.01139	0.0308	Battram T (ARIES consortium)
Trunk total mass	Whole blood	686	Beta values	0.024853	0.011484	0.0308	Battram T (ARIES consortium)
Total lean mass	Whole blood	691	Beta values	0.043173	0.020025	0.0314	Battram T (ARIES consortium)
Total fat free mass	Whole blood	691	Beta values	0.043864	0.020416	0.032	Battram T (ARIES consortium)
Android total mass	Whole blood	691	Beta values	0.01988	0.009409	0.035	Battram T (ARIES consortium)
Spine area	Whole blood	686	Beta values	0.000197	9.4e-05	0.0358	Battram T (ARIES consortium)
Android tissue mass	Whole blood	691	Beta values	0.019643	0.009342	0.0359	Battram T (ARIES consortium)
Hip circumference	Whole blood	702	Beta values	0.054582	0.026015	0.0363	Battram T (ARIES consortium)
Alanine	Whole blood	671	Beta values	0.019667	0.009639	0.0417	Battram T (ARIES consortium)
Trunk fat free mass	Whole blood	682	Beta values	0.040366	0.020069	0.0447	Battram T (ARIES consortium)
Tyrosine	Whole blood	669	Beta values	0.432883	0.218651	0.0482	Battram T (ARIES consortium)
Leg lean mass both	Whole blood	691	Beta values	3e-06	1e-06	0.0486	Battram T (ARIES consortium)
Leg fat free mass both	Whole blood	691	Beta values	2e-06	1e-06	0.0499	Battram T (ARIES consortium)
Total cholesterol to total lipids ratio in medium VLDL	Whole blood	665	Beta values	-0.000969	0.0005	0.0531	Battram T (ARIES consortium)

## Sheet: Early pregnancy
Trait	Tissue	N	Outcome type	Coefficient	SE	p-value	Source	DMPs without MRC-IEU EWAS hits found
All infants								cg19190403
cg06517429								cg27535616
(Results in 'whole pregnancy' tab)

## Sheet: Mid-pregnancy
Trait	Tissue	N	Outcome type	Coefficient	SE	p-value	Source	DMPs without MRC-IEU EWAS hits found
All infants								cg03233931
cg04129282								cg14262371
Rheumatoid arthritis	Whole blood	691	Beta values	0.00825	0.0014	5.12e-09	Liu Y. Nat Biotechnol. 2013 Feb; 31(2): 142–147. (PMID 23334450)
Triglycerides to total lipids ratio in large LDL	Whole blood	665	Beta values	0.00018	7.2e-05	0.0134	Battram T (ARIES consortium)
Total cholesterol to total lipids ratio in small VLDL	Whole blood	668	Beta values	-6.4e-05	2.8e-05	0.0203	Battram T (ARIES consortium)
Triglycerides to total lipids ratio in very large VLDL	Whole blood	615	Beta values	2.1e-05	9e-06	0.0203	Battram T (ARIES consortium)
Androstenedione	Whole blood	673	Beta values	-0.00066	0.000286	0.0213	Battram T (ARIES consortium)
Cholesterol esters to total lipids ratio in small VLDL	Whole blood	668	Beta values	-6.5e-05	2.8e-05	0.0213	Battram T (ARIES consortium)
Cholesterol esters in very small VLDL	Whole blood	670	Beta values	-0.00651	0.002943	0.0272	Battram T (ARIES consortium)
Cholesterol esters to total lipids ratio in large VLDL	Whole blood	653	Beta values	-5.8e-05	2.7e-05	0.0303	Battram T (ARIES consortium)
Free cholesterol to total lipids ratio in very large VLDL	Whole blood	616	Beta values	-5.1e-05	2.4e-05	0.0345	Battram T (ARIES consortium)
Lactate	Whole blood	649	Beta values	-0.00099	0.000474	0.0366	Battram T (ARIES consortium)
Cholesterol esters to total lipids ratio in chylomicrons and XXL VLDL	Whole blood	626	Beta values	-5.2e-05	2.5e-05	0.0382	Battram T (ARIES consortium)
Triglycerides to total lipids ratio in medium LDL	Whole blood	663	Beta values	0.000148	7.1e-05	0.0393	Battram T (ARIES consortium)
Cholesterol esters to total lipids ratio in very large VLDL	Whole blood	591	Beta values	-4.7e-05	2.3e-05	0.0468	Battram T (ARIES consortium)
cg06772824
Hip cortical ratio neck	Whole blood	653	Beta values	-0.00142	0.000506	0.00504	Battram T (ARIES consortium)
Creatinine	Whole blood	668	Beta values	-0.03811	0.015857	0.0165	Battram T (ARIES consortium)
Phospholipids to total lipds ratio in medium HDL	Whole blood	664	Beta values	-0.00034	0.000143	0.0184	Battram T (ARIES consortium)
Common carotid intima-media thickness	Whole blood	685	Beta values	-0.00659	0.002808	0.0192	Battram T (ARIES consortium)
Hip cortical width neck	Whole blood	653	Beta values	-0.00175	0.000748	0.0196	Battram T (ARIES consortium)
Isoleucine	Whole blood	665	Beta values	-0.03264	0.014419	0.024	Battram T (ARIES consortium)
Total lean mass	Whole blood	691	Beta values	-0.00268	0.001288	0.0379	Battram T (ARIES consortium)
Valine	Whole blood	672	Beta values	-0.01035	0.004972	0.0379	Battram T (ARIES consortium)
Leucine	Whole blood	671	Beta values	-0.00186	0.000924	0.0442	Battram T (ARIES consortium)
Total fat free mass	Whole blood	691	Beta values	-0.00261	0.001314	0.0478	Battram T (ARIES consortium)
cg06517429
(Results in 'whole pregnancy' tab)
cg16274061
HIV infection	Whole blood	181	-	1.09986	0.2442	6.65e-06	Gross AM. Mol Cell. 2016 Apr 21; 62(2): 157–168. (PMID 27105112)
Acetate	Whole blood	668	Beta values	-0.00131	0.000452	0.00388	Battram T (ARIES consortium)
Pulse rate	Whole blood	689	Beta values	-4.1e-05	1.6e-05	0.0129	Battram T (ARIES consortium)
Hip cortical ratio calcar	Whole blood	653	Beta values	0.000206	8.3e-05	0.0132	Battram T (ARIES consortium)
Arm area both	Whole blood	688	Beta values	1e-05	4e-06	0.0153	Battram T (ARIES consortium)
Pelvis bone mineral density	Whole blood	693	Beta values	-0.00298	0.001246	0.0172	Battram T (ARIES consortium)
Phenylalanine	Whole blood	669	Beta values	-0.05534	0.024443	0.0239	Battram T (ARIES consortium)
Hip cortical width calcar	Whole blood	653	Beta values	0.000337	0.000154	0.0288	Battram T (ARIES consortium)
Hip upper neck bone mineral density	Whole blood	692	Beta values	-0.00217	0.000994	0.0296	Battram T (ARIES consortium)
Hip upper neck T-score	Whole blood	692	Beta values	-0.00026	0.000119	0.0296	Battram T (ARIES consortium)
Hip upper neck Z-score	Whole blood	691	Beta values	-0.00027	0.000125	0.0305	Battram T (ARIES consortium)
Hip Wards bone mineral density	Whole blood	692	Beta values	-0.00204	0.000942	0.031	Battram T (ARIES consortium)
Hip Wards T-score	Whole blood	692	Beta values	-0.00027	0.000123	0.031	Battram T (ARIES consortium)
Total Z-score	Whole blood	692	Beta values	-0.00028	0.000142	0.0479	Battram T (ARIES consortium)
Hip total Z-score	Whole blood	689	Beta values	-0.00026	0.000133	0.049	Battram T (ARIES consortium)
cg23560755
Hip total T-score	Whole blood	689	Beta values	-0.00025	9.2e-05	0.00679	Battram T (ARIES consortium)
Hip shaft bone mineral density	Whole blood	688	Beta values	-0.002095	0.000776	0.00712	Battram T (ARIES consortium)
Hip total bone mineral density	Whole blood	689	Beta values	-0.002057	0.000764	0.00724	Battram T (ARIES consortium)
Hip total Z-score	Whole blood	689	Beta values	-0.000268	0.0001	0.00737	Battram T (ARIES consortium)
Arm area both	Whole blood	688	Beta values	8e-06	3e-06	0.00972	Battram T (ARIES consortium)
Total T-score	Whole blood	692	Beta values	-0.000254	9.8e-05	0.0101	Battram T (ARIES consortium)
Total bone mineral density	Whole blood	693	Beta values	-0.00317	0.001231	0.0102	Battram T (ARIES consortium)
Triglycerides to total lipids ratio in very large HDL	Whole blood	639	Beta values	-0.000259	0.000101	0.0104	Battram T (ARIES consortium)
Hip Troch T-score	Whole blood	692	Beta values	-0.000227	9.1e-05	0.0126	Battram T (ARIES consortium)
Hip Troch Z-score	Whole blood	692	Beta values	-0.000238	9.9e-05	0.0169	Battram T (ARIES consortium)
Cholesterol esters to total lipids ratio in chylomicrons and XXL VLDL	Whole blood	626	Beta values	-5.3e-05	2.2e-05	0.0169	Battram T (ARIES consortium)
Waist circumference	Whole blood	704	Beta values	-0.001815	0.000764	0.0178	Battram T (ARIES consortium)
Hip shaft bone mineral content	Whole blood	688	Beta values	-0.001785	0.000758	0.0187	Battram T (ARIES consortium)
Ribs bone mineral density	Whole blood	689	Beta values	-0.003516	0.001501	0.0195	Battram T (ARIES consortium)
Hip Troch bone mineral density	Whole blood	692	Beta values	-0.001596	0.000682	0.0197	Battram T (ARIES consortium)
Hip Wards bone mineral density	Whole blood	692	Beta values	-0.001591	0.000711	0.0256	Battram T (ARIES consortium)
Hip Wards T-score	Whole blood	692	Beta values	-0.000207	9.2e-05	0.0256	Battram T (ARIES consortium)
Total Z-score	Whole blood	692	Beta values	-0.00024	0.000107	0.0258	Battram T (ARIES consortium)
Hip total bone mineral content	Whole blood	689	Beta values	-4.4e-05	2e-05	0.0259	Battram T (ARIES consortium)
Conjugated linoleic acid	Whole blood	652	Beta values	-0.002707	0.001234	0.0286	Battram T (ARIES consortium)
Body mass index	Whole blood	701	Beta values	-0.001339	0.000617	0.0303	Battram T (ARIES consortium)
Arm circumference	Whole blood	704	Beta values	-0.002057	0.00095	0.0308	Battram T (ARIES consortium)
Leg length	Whole blood	699	Beta values	5.8e-05	2.7e-05	0.0336	Battram T (ARIES consortium)
Hip Wards bone mineral content	Whole blood	692	Beta values	-0.000428	0.000208	0.0398	Battram T (ARIES consortium)
Leg bone mineral density both	Whole blood	693	Beta values	-0.002131	0.001043	0.0415	Battram T (ARIES consortium)
Omega 3 fatty acids	Whole blood	657	Beta values	-0.000962	0.000477	0.0441	Battram T (ARIES consortium)
Ratio of omega 3 fatty acids to total fatty acids	Whole blood	649	Beta values	-0.000316	0.000158	0.0454	Battram T (ARIES consortium)
Trunk bone mineral density	Whole blood	693	Beta values	-0.002403	0.00121	0.0476	Battram T (ARIES consortium)
cg00894435
HIV infection	Whole blood	181	-	-1.46476	0.2758	1.1e-07	Gross AM. Mol Cell. 2016 Apr 21; 62(2): 157–168. (PMID 27105112)
Conjugated linoleic acid	Whole blood	652	Beta values	-0.013358	0.003331	6.82e-05	Battram T (ARIES consortium)
Ratio of conjugated linoleic acid to total fatty acids	Whole blood	651	Beta values	-0.006416	0.00169	0.000162	Battram T (ARIES consortium)
Hip cortical ratio neck	Whole blood	653	Beta values	-0.003098	0.000972	0.00151	Battram T (ARIES consortium)
Hip cortical width neck	Whole blood	653	Beta values	-0.004516	0.001435	0.00172	Battram T (ARIES consortium)
Total fatty acids	Whole blood	659	Beta values	-0.004837	0.001659	0.00367	Battram T (ARIES consortium)
22:6 docosahexaenoic acid	Whole blood	657	Beta values	-0.002949	0.001028	0.00425	Battram T (ARIES consortium)
Total total mass	Whole blood	691	Beta values	-0.004527	0.001613	0.00515	Battram T (ARIES consortium)
Total tissue mass	Whole blood	691	Beta values	-0.004432	0.001584	0.00529	Battram T (ARIES consortium)
Monounsaturated fatty acids 16:1 18:1	Whole blood	654	Beta values	-0.003451	0.001242	0.00561	Battram T (ARIES consortium)
Systolic blood pressure	Whole blood	696	Beta values	-0.008482	0.00306	0.00573	Battram T (ARIES consortium)
Saturated fatty acids	Whole blood	656	Beta values	-0.004695	0.001695	0.00577	Battram T (ARIES consortium)
Body mass index	Whole blood	701	Beta values	-0.004657	0.001702	0.00639	Battram T (ARIES consortium)
Weight	Whole blood	701	Beta values	-0.004315	0.00159	0.00682	Battram T (ARIES consortium)
Trunk total mass	Whole blood	686	Beta values	-0.003558	0.001419	0.0124	Battram T (ARIES consortium)
Leg total mass both	Whole blood	691	Beta values	-0.004166	0.001666	0.0126	Battram T (ARIES consortium)
Trunk tissue mass	Whole blood	686	Beta values	-0.00351	0.001407	0.0129	Battram T (ARIES consortium)
Leg tissue mass both	Whole blood	691	Beta values	-0.004078	0.001642	0.0132	Battram T (ARIES consortium)
Waist circumference	Whole blood	704	Beta values	-0.005226	0.002114	0.0137	Battram T (ARIES consortium)
Total phosphoglycerides	Whole blood	659	Beta values	-0.002256	0.000915	0.014	Battram T (ARIES consortium)
Polyunsaturated fatty acids	Whole blood	660	Beta values	-0.004578	0.001859	0.0141	Battram T (ARIES consortium)
Gynoid total mass	Whole blood	692	Beta values	-0.00404	0.001656	0.015	Battram T (ARIES consortium)
Gynoid tissue mass	Whole blood	692	Beta values	-0.003996	0.001646	0.0155	Battram T (ARIES consortium)
Omega 6 fatty acids	Whole blood	659	Beta values	-0.001202	0.000498	0.0161	Battram T (ARIES consortium)
Ribs bone mineral density	Whole blood	689	Beta values	-0.009639	0.004207	0.0223	Battram T (ARIES consortium)
Phospholipids to total lipds ratio in small VLDL	Whole blood	667	Beta values	0.000447	0.000196	0.0227	Battram T (ARIES consortium)
Free cholesterol in chylomicrons and extremely large VLDL	Whole blood	632	Beta values	-0.016844	0.007393	0.0231	Battram T (ARIES consortium)
Leg bone mineral density both	Whole blood	693	Beta values	-0.006625	0.002917	0.0235	Battram T (ARIES consortium)
Hip circumference	Whole blood	702	Beta values	-0.007245	0.003218	0.0247	Battram T (ARIES consortium)
Acetate	Whole blood	668	Beta values	-0.00208	0.000936	0.0266	Battram T (ARIES consortium)
Phosphatidylcholine and other cholines	Whole blood	653	Beta values	-0.002021	0.000911	0.0269	Battram T (ARIES consortium)
Common carotid intima-media thickness	Whole blood	685	Beta values	-0.011879	0.005362	0.0271	Battram T (ARIES consortium)
Gynoid fat mass	Whole blood	692	Beta values	-0.002071	0.000962	0.0316	Battram T (ARIES consortium)
Total fat free mass	Whole blood	691	Beta values	-0.005448	0.002531	0.0317	Battram T (ARIES consortium)
Esterified cholesterol	Whole blood	660	Beta values	-0.001097	0.00051	0.0319	Battram T (ARIES consortium)
Ratio of 18:2 linoleic acid to total fatty acids	Whole blood	658	Beta values	0.000235	0.000111	0.034	Battram T (ARIES consortium)
Serum total cholesterol	Whole blood	672	Beta values	-0.000766	0.000361	0.0341	Battram T (ARIES consortium)
Phospholipids in small LDL	Whole blood	672	Beta values	-0.023551	0.01119	0.0357	Battram T (ARIES consortium)
Phospholipids to total lipds ratio in medium HDL	Whole blood	664	Beta values	-0.00058	0.000277	0.0364	Battram T (ARIES consortium)
Total cholesterol to total lipids ratio in medium HDL	Whole blood	669	Beta values	0.000317	0.000151	0.0365	Battram T (ARIES consortium)
Pelvis area	Whole blood	693	Beta values	-1.2e-05	6e-06	0.0367	Battram T (ARIES consortium)
Leg bone mineral content both	Whole blood	692	Beta values	-4e-06	2e-06	0.037	Battram T (ARIES consortium)
Leg bone mass both	Whole blood	692	Beta values	-4e-06	2e-06	0.037	Battram T (ARIES consortium)
Total lean mass	Whole blood	691	Beta values	-0.005183	0.002483	0.0372	Battram T (ARIES consortium)
Gynoid bone mass	Whole blood	693	Beta values	-1.2e-05	6e-06	0.0375	Battram T (ARIES consortium)
Gynoid fat free mass	Whole blood	693	Beta values	-0.004847	0.002329	0.0378	Battram T (ARIES consortium)
Phospholipids in medium LDL	Whole blood	672	Beta values	-0.014884	0.007208	0.0393	Battram T (ARIES consortium)
Android fat free mass	Whole blood	688	Beta values	-0.004337	0.002109	0.0401	Battram T (ARIES consortium)
Creatinine	Whole blood	668	Beta values	-0.062596	0.030595	0.0412	Battram T (ARIES consortium)
Fasting glucose	Whole blood	667	Beta values	-0.001438	0.000704	0.0416	Battram T (ARIES consortium)
Android lean mass	Whole blood	688	Beta values	-0.00425	0.002087	0.0421	Battram T (ARIES consortium)
Arm circumference	Whole blood	704	Beta values	-0.005359	0.002637	0.0425	Battram T (ARIES consortium)
Total fat mass	Whole blood	693	Beta values	-0.001547	0.000762	0.0427	Battram T (ARIES consortium)
Free cholesterol to total lipids ratio in chylomicrons and XXL VLDL	Whole blood	655	Beta values	-0.000223	0.00011	0.043	Battram T (ARIES consortium)
Pelvis bone mineral content	Whole blood	693	Beta values	-7e-06	3e-06	0.0459	Battram T (ARIES consortium)
Cholesterol esters to total lipids ratio in medium HDL	Whole blood	670	Beta values	0.000297	0.000149	0.0465	Battram T (ARIES consortium)
Free cholesterol in small LDL	Whole blood	672	Beta values	-0.035608	0.017871	0.0467	Battram T (ARIES consortium)
Total lipids in chylomicrons and extremely large VLDL	Whole blood	649	Beta values	-0.006863	0.003473	0.0486	Battram T (ARIES consortium)

## Sheet: Late pregnancy
Trait	Tissue	N	Outcome type	Coefficient	SE	p-value	Source
All infants
cg06517429
(Results in 'whole pregnancy' tab)
Female infants
cg20654468
Age 4 vs age 0	Whole blood and cord blood	269	Beta values	-	-	6.63e-99	Xu CJ. BMC Genomics. 2017; 18: 25. (PMID 28056824)
Clear cell renal carcinoma	Clear cell renal carcinoma tumour cells and adjacent healthy cells	129	M values	-	-	4.3e-54	Wozniak MB. PLoS One. 2013; 8(3): e57886. (PMID 23526956)
Fetal vs adult liver	Liver	195	M values	2.5424	0.08606	3.95e-47	Bonder MJ. BMC Genomics. 2014; 15(1): 860. (PMID 25282492)
Gestational age	Cord blood	1068	Beta values	-0.00086526	0.00016422	1.66e-07	Bohlin J. Genome Biol. 2016; 17: 207. (PMID 27717397)
Sex	Whole blood	1799	Beta values	-	-	5.02e-07	Singmann P. Epigenetics Chromatin. 2015; 8: 43. (PMID 26500701)
Cleft palate vs cleft lip	Whole blood	98	Beta values	-0.0388053	0.00723898	7.16e-07	Sharp GC. Clin Epigenetics. 2017; 9: 63. (PMID 28603561)
HIV infection	Whole blood	181	-	-0.81266	0.1992	4.53e-05	Gross AM. Mol Cell. 2016 Apr 21; 62(2): 157–168. (PMID 27105112)
Current versus never smoking	Whole blood, CD4+ T cells or monocytes	9389	Beta values	-0.0051	0.0014	0.0002	Joehanes R. Circ Cardiovasc Genet. 2016 Oct; 9(5): 436–447. (PMID 27651444)
Arm total mass both	Whole blood	685	Beta values	-0.01562	0.004323	0.000326	Battram T (ARIES consortium)
Arms tissue mass	Whole blood	685	Beta values	-0.015094	0.004207	0.000358	Battram T (ARIES consortium)
Arm fat free mass both	Whole blood	686	Beta values	-4e-06	1e-06	0.001	Battram T (ARIES consortium)
Arm lean mass both	Whole blood	686	Beta values	-4e-06	1e-06	0.00104	Battram T (ARIES consortium)
Arm fat mass both	Whole blood	685	Beta values	-0.006551	0.002108	0.00197	Battram T (ARIES consortium)
Android fat mass	Whole blood	693	Beta values	-0.004678	0.001553	0.00269	Battram T (ARIES consortium)
Triglycerides in very small VLDL	Whole blood	667	Beta values	-0.069975	0.023562	0.00309	Battram T (ARIES consortium)
Hip axis length	Whole blood	655	Beta values	-0.00041	0.000139	0.00341	Battram T (ARIES consortium)
Triglycerides to total lipids ratio in very small VLDL	Whole blood	666	Beta values	-0.000604	0.000208	0.00382	Battram T (ARIES consortium)
Arm area both	Whole blood	688	Beta values	-7e-05	2.4e-05	0.00389	Battram T (ARIES consortium)
Cholesterol esters to total lipids ratio in very small VLDL	Whole blood	666	Beta values	0.000722	0.000252	0.0043	Battram T (ARIES consortium)
Triglycerides in small VLDL	Whole blood	667	Beta values	-0.025981	0.009405	0.0059	Battram T (ARIES consortium)
Trunk fat mass	Whole blood	692	Beta values	-0.004761	0.001769	0.0073	Battram T (ARIES consortium)
Ratio of triglycerides to phosphoglycerides	Whole blood	650	Beta values	-0.006306	0.002355	0.00762	Battram T (ARIES consortium)
Triglycerides to total lipids ratio in IDL	Whole blood	667	Beta values	-0.001026	0.000395	0.00958	Battram T (ARIES consortium)
Arm bone mineral content both	Whole blood	690	Beta values	-4.4e-05	1.7e-05	0.0107	Battram T (ARIES consortium)
Arm bone mass both	Whole blood	690	Beta values	-4.4e-05	1.7e-05	0.0107	Battram T (ARIES consortium)
Triglycerides in medium VLDL	Whole blood	660	Beta values	-0.003188	0.001248	0.0109	Battram T (ARIES consortium)
Triglycerides	Whole blood	664	Beta values	-0.005379	0.00211	0.011	Battram T (ARIES consortium)
VLDL cholesterol	Whole blood	664	Beta values	-0.005388	0.002112	0.011	Battram T (ARIES consortium)
Concentration of small VLDL particles	Whole blood	668	Beta values	-0.005392	0.002118	0.0111	Battram T (ARIES consortium)
Android tissue mass	Whole blood	691	Beta values	-0.008153	0.003207	0.0112	Battram T (ARIES consortium)
Android total mass	Whole blood	691	Beta values	-0.00821	0.00323	0.0113	Battram T (ARIES consortium)
Trunk total mass	Whole blood	686	Beta values	-0.00976	0.003944	0.0136	Battram T (ARIES consortium)
Trunk tissue mass	Whole blood	686	Beta values	-0.009664	0.003912	0.0138	Battram T (ARIES consortium)
Total cholesterol to total lipids ratio in very small VLDL	Whole blood	664	Beta values	0.000543	0.00022	0.014	Battram T (ARIES consortium)
Phospholipids in small VLDL	Whole blood	670	Beta values	-0.036679	0.015001	0.0147	Battram T (ARIES consortium)
Total lipids in small VLDL	Whole blood	668	Beta values	-0.005576	0.002286	0.015	Battram T (ARIES consortium)
Total area	Whole blood	693	Beta values	-8e-06	3e-06	0.0173	Battram T (ARIES consortium)
Concentration of chylomicrons and extremely large VLDL particles	Whole blood	608	Beta values	-13.0747	5.53411	0.0185	Battram T (ARIES consortium)
Free cholesterol in small VLDL	Whole blood	670	Beta values	-0.038202	0.016204	0.0187	Battram T (ARIES consortium)
Total cholesterol in very large VLDL	Whole blood	633	Beta values	-0.024825	0.010551	0.0189	Battram T (ARIES consortium)
Mean diameter for VLDL particles	Whole blood	672	Beta values	-0.001482	0.000631	0.0191	Battram T (ARIES consortium)
Free cholesterol to total lipids ratio in chylomicrons and XXL VLDL	Whole blood	655	Beta values	-0.000716	0.000305	0.0194	Battram T (ARIES consortium)
Triglycerides in very large VLDL	Whole blood	623	Beta values	-0.017014	0.00726	0.0194	Battram T (ARIES consortium)
Phospholipids in very large HDL	Whole blood	670	Beta values	0.019724	0.008421	0.0195	Battram T (ARIES consortium)
Total lipids in very large VLDL	Whole blood	639	Beta values	-0.014293	0.006129	0.02	Battram T (ARIES consortium)
Waist circumference	Whole blood	704	Beta values	-0.013741	0.005911	0.0204	Battram T (ARIES consortium)
Triglycerides to total lipids ratio in small VLDL	Whole blood	668	Beta values	-0.000403	0.000174	0.0205	Battram T (ARIES consortium)
Glycoprotein acetyls	Whole blood	670	Beta values	-0.015705	0.00682	0.0216	Battram T (ARIES consortium)
Concentration of large VLDL particles	Whole blood	658	Beta values	-3.99383	1.75504	0.0232	Battram T (ARIES consortium)
Diacylglycerol	Whole blood	627	Beta values	-0.025672	0.01128	0.0232	Battram T (ARIES consortium)
Triglycerides in large VLDL	Whole blood	657	Beta values	-0.012658	0.005575	0.0235	Battram T (ARIES consortium)
Triglycerides in VLDL	Whole blood	664	Beta values	-0.003153	0.001394	0.024	Battram T (ARIES consortium)
Triglycerides in small HDL	Whole blood	669	Beta values	-0.137044	0.060797	0.0245	Battram T (ARIES consortium)
Hip upper neck area	Whole blood	687	Beta values	-0.012038	0.005423	0.0268	Battram T (ARIES consortium)
Triglycerides	Whole blood	663	Beta values	-0.004389	0.00198	0.027	Battram T (ARIES consortium)
Total cholesterol to total lipids ratio in large HDL	Whole blood	665	Beta values	6e-06	3e-06	0.0274	Battram T (ARIES consortium)
Total cholesterol to total lipids ratio in medium VLDL	Whole blood	665	Beta values	0.00038	0.000172	0.0277	Battram T (ARIES consortium)
Total cholesterol to total lipids ratio in small VLDL	Whole blood	668	Beta values	0.000411	0.000186	0.0277	Battram T (ARIES consortium)
Hip Wards area	Whole blood	687	Beta values	-0.01428	0.006508	0.0286	Battram T (ARIES consortium)
C-reactive protein	Whole blood	636	Beta values	-0.001996	0.000914	0.0293	Battram T (ARIES consortium)
Triglycerides in IDL	Whole blood	670	Beta values	-0.054864	0.025143	0.0295	Battram T (ARIES consortium)
Trunk tissue fat	Whole blood	693	Beta values	-0.018796	0.008626	0.0297	Battram T (ARIES consortium)
Trunk region fat	Whole blood	693	Beta values	-0.019177	0.008815	0.0299	Battram T (ARIES consortium)
Cholesterol esters to total lipids ratio in small VLDL	Whole blood	668	Beta values	0.000417	0.000192	0.0301	Battram T (ARIES consortium)
Hip neck area	Whole blood	687	Beta values	-0.005881	0.002707	0.0302	Battram T (ARIES consortium)
Free cholesterol in medium VLDL	Whole blood	662	Beta values	-0.002476	0.001142	0.0305	Battram T (ARIES consortium)
Free cholesterol to total lipids ratio in large LDL	Whole blood	667	Beta values	0.00175	0.000808	0.0306	Battram T (ARIES consortium)
Triglycerides to total lipids ratio in small LDL	Whole blood	663	Beta values	-0.001062	0.000492	0.0314	Battram T (ARIES consortium)
Hip lower neck area	Whole blood	687	Beta values	-0.011507	0.005377	0.0327	Battram T (ARIES consortium)
Phenylalanine	Whole blood	669	Beta values	-0.300378	0.140364	0.0327	Battram T (ARIES consortium)
Leg area both	Whole blood	693	Beta values	-1.9e-05	9e-06	0.033	Battram T (ARIES consortium)
Cholesterol esters in very large VLDL	Whole blood	621	Beta values	-0.028595	0.013386	0.0331	Battram T (ARIES consortium)
Leg length	Whole blood	699	Beta values	-0.00045	0.000211	0.0331	Battram T (ARIES consortium)
Free cholesterol in very large VLDL	Whole blood	622	Beta values	-0.028451	0.013439	0.0347	Battram T (ARIES consortium)
Height	Whole blood	705	Beta values	-0.000284	0.000135	0.0352	Battram T (ARIES consortium)
Fasting insulin	Whole blood	660	Beta values	-0.003168	0.001502	0.0354	Battram T (ARIES consortium)
Cholesterol esters to total lipids ratio in IDL	Whole blood	663	Beta values	0.001022	0.000486	0.0357	Battram T (ARIES consortium)
Phospholipids in very large VLDL	Whole blood	614	Beta values	-0.022931	0.011013	0.0378	Battram T (ARIES consortium)
Total cholesterol in VLDL	Whole blood	668	Beta values	-0.005028	0.002421	0.0382	Battram T (ARIES consortium)
Triglycerides in medium HDL	Whole blood	670	Beta values	-0.122833	0.05982	0.0404	Battram T (ARIES consortium)
Trunk lean mass	Whole blood	680	Beta values	-0.014228	0.00693	0.0405	Battram T (ARIES consortium)
Cholesterol esters in medium VLDL	Whole blood	663	Beta values	-0.022982	0.011238	0.0413	Battram T (ARIES consortium)
Total cholesterol to total lipids ratio in IDL	Whole blood	667	Beta values	0.000776	0.000382	0.0428	Battram T (ARIES consortium)
Trunk fat free mass	Whole blood	682	Beta values	-0.013969	0.006917	0.0438	Battram T (ARIES consortium)
Concentration of medium VLDL particles	Whole blood	663	Beta values	-3.67746	1.82403	0.0442	Battram T (ARIES consortium)
Total lipids in large VLDL	Whole blood	658	Beta values	-0.009162	0.004569	0.0454	Battram T (ARIES consortium)
Spine area	Whole blood	686	Beta values	-6.4e-05	3.2e-05	0.0455	Battram T (ARIES consortium)
Triglycerides to total lipids ratio in small HDL	Whole blood	667	Beta values	-0.001678	0.000837	0.0455	Battram T (ARIES consortium)
Cholesterol esters to total lipids ratio in large HDL	Whole blood	664	Beta values	9e-06	5e-06	0.0478	Battram T (ARIES consortium)
Free cholesterol to total lipids ratio in medium VLDL	Whole blood	661	Beta values	-0.001267	0.000641	0.0486	Battram T (ARIES consortium)
Android fat free mass	Whole blood	688	Beta values	-0.011531	0.005854	0.0493	Battram T (ARIES consortium)
Phospholipids in large VLDL	Whole blood	656	Beta values	-0.015277	0.007768	0.0497	Battram T (ARIES consortium)
Ribs bone mineral content	Whole blood	692	Beta values	-0.00543	0.002762	0.0497	Battram T (ARIES consortium)
