# Supplementary material for: Prenatal Exposure to Traffic-Related Air Pollution and the DNA Methylation in Cord Blood Cells: MOCEH Study
Source: Int J Environ Res Public Health. 2022 Mar 10;19(6):3292. doi: 10.3390/ijerph19063292 (PMC8949945; doi:10.3390/ijerph19063292)
Supplement: Supplementary file 1 [file ijerph-19-03292-s001.zip › supp-lementary material 2.xlsx]

## Sheet: Whole pregnancy
All pollutants
	P-value (before)	P-value (after)	P-value (adjusted)
cg14547404	1.78 × 10-11	1.85 × 10-11	1.55 × 10-5
cg06517429	2.37 × 10-8	2.38 × 10-7	0.199
cg08906307	1.81 × 10-7	1.24 × 10-6	1
NO2
	logFC	P-value (before)	P-value (after)	P-value (adjusted)
cg14547404	-0.0147	0.237	0.346	1
cg06517429	0.0645	5.05 × 10-8	3.68 × 10-7	0.307
cg08906307	0.0622	5.81 × 10-8	3.34 × 10-7	0.279
PM10
	logFC	P-value (before)	P-value (after)	P-value (adjusted)
cg14547404	0.23	4.31 × 10-11	8.01 × 10-11	6.69 × 10-5
cg06517429	-0.0192	0.472	0.485	1
cg08906307	-0.0446	0.0959	0.0918	1

## Sheet: Early
All pollutants
	P-value (before)	P-value (after)	P-value (adjusted)
cg19190403	8.38 × 10-8	1.52 × 10-7	0.127
cg06517429	9.37 × 10-8	7.86 × 10-7	0.656
NO2
	logFC	P-value (before)	P-value (after)	P-value (adjusted)
cg19190403	-0.0486	1.23 × 10-8	2.20 × 10-8	0.0184
cg06517429	0.0618	2.65 × 10-8	2.13 × 10-7	0.178
PM10
	logFC	P-value (before)	P-value (after)	P-value (adjusted)
cg19190403	0.0371	4.76 × 10-3	0.0038	1
cg06517429	-0.0336	0.0456	0.0561	1

## Sheet: Mid
All pollutants
	P-value (before)	P-value (after)	P-value (adjusted)
cg04129282	4.37 × 10-9	1.51 × 10-8	0.0126
cg06772824	4.84 × 10-9	4.78 × 10-8	0.0399
cg03233931	2.85 × 10-8	2.77 × 10-8	0.0231
cg06517429	3.47 × 10-8	3.03 × 10-7	0.253
cg16274061	4.50 × 10-8	1.00 × 10-7	0.0836
cg23560755	5.06 × 10-8	3.15 × 10-7	0.263
cg00894435	5.60 × 10-8	1.16 × 10-7	0.097
NO2
	logFC	P-value (before)	P-value (after)	P-value (adjusted)
cg04129282	0.0214	9.61 × 10-4	1.69 × 10-3	1
cg06772824	0.026	4.29 × 10-6	3.43 × 10-5	1
cg03233931	0.0165	1.23 × 10-5	8.94 × 10-6	1
cg06517429	0.0603	6.83 × 10-8	5.04 × 10-7	0.421
cg16274061	0.0248	1.30 × 10-3	2.43 × 10-3	1
cg23560755	0.0213	3.00 × 10-5	1.35 × 10-4	1
cg00894435	0.0333	4.76 × 10-4	9.33 × 10-4	1
PM10
	logFC	P-value (before)	P-value (after)	P-value (adjusted)
cg04129282	0.0327	2.12 × 10-3	2.76 × 10-3	1
cg06772824	0.0156	0.146	0.116	1
cg03233931	0.0074	0.166	0.208	1
cg06517429	-0.0109	0.523	0.563	1
cg16274061	0.0361	6.14 × 10-3	5.84 × 10-3	1
cg23560755	0.0141	0.123	0.112	1
cg00894435	0.039	0.0169	0.0152	1

## Sheet: Late
All pollutants
	P-value (before)	P-value (after)	P-value (adjusted)
cg06517429	2.92 × 10-7	2.71 × 10-6	1
NO2
	logFC	P-value (before)	P-value (after)	P-value (adjusted)
cg06517429	0.0593	2.65 × 10-8	5.03 × 10-7	0.42
PM10
	logFC	P-value (before)	P-value (after)	P-value (adjusted)
cg06517429	-0.0387	0.0456	0.0267	1
